# Supplementary material for: Aerospace-foraging bats eat seasonably across varying habitats
Source: Sci Rep. 2023 Nov 10;13:19576. doi: 10.1038/s41598-023-46939-7 (PMC10638376; doi:10.1038/s41598-023-46939-7)
Supplement: Supplementary file 3 — Supplementary Information 3. [file 41598_2023_46939_MOESM3_ESM.xlsx]

## Sheet: 3a
Title:	Aerospace-foraging bats eat seasonably across varying habitats: implications for ecosystem services.
Authors:	Joxerra AIHARTZA1, Nerea VALLEJO1, Miren ALDASORO1, Juan L GARCIA-MUDARRA2, Urtzi GOITI1, Jesus NOGUERAS2, Carlos IBAÑEZ2
Affiliations:	1 Dpt. of Zoology and Animal cell Biology, University of the Basque Country UPV/EHU. Sarriena s/n, E48940, Leioa, The Basque Country.
	2 Estación Biológica de Doñana (CSIC), P.O. Box 1056, E41080, Sevilla, Spain.
Corresponding author:	Joxerra Aihartza, joxerra.aihartza@ehu.eus;
Supplementary 3a: Prey species x Habitat binary table. Sources in Supplementary 4a.
Species	Artificial.habitats.and.Urban.areas	Beaches.and.sparsely.vegetated.areas	Conifer.woodlands	Eucaliptus.woodlands	Mixed.woodlands	Oak.woodlands	Woodland.Scrubland.transition	Scrublands	Heterogeneous.agricultural.areas	Irrigated.crops	Greenhouse.crops	Rainfed.crops	Olive.grooves	Vineyards	Grasslands	Rice.paddies	Water.bodies.and.marshes
Thopeutis galleriellus	0	0	1	1	1	1	1	1	0	0	0	0	0	0	0	0	1
Nola squalida	0	1	0	0	0	0	0	0	0	0	0	0	0	0	0	1	1
Symplecta pilipes	0	0	0	0	0	0	0	0	0	0	0	0	0	0	0	1	1
Agrotis segetum	1	1	1	1	1	1	1	1	1	1	1	1	1	1	1	1	1
Dicranomyia ventralis	0	0	0	0	0	0	0	0	0	0	0	0	0	0	0	0	1
Agrotis ipsilon	1	1	1	1	1	1	1	1	1	1	1	1	1	1	1	1	1
Creontiades pallidus	0	0	0	0	0	0	0	0	0	1	1	1	0	0	0	0	0
Noctua pronuba	1	1	1	1	1	1	1	1	1	1	1	1	1	1	1	1	1
Autographa gamma	1	1	1	1	1	1	1	1	1	1	1	1	1	1	1	1	1
Gymnoscelis rufifasciata	1	1	1	1	1	1	1	1	1	1	1	1	1	1	1	1	1
Prays citri	0	0	0	0	0	0	0	0	1	1	0	0	0	0	0	0	0
Leucania loreyi	0	1	0	0	1	0	0	0	1	1	0	1	0	0	1	0	1
Mythimna vitellina	1	0	0	0	0	0	0	0	1	1	0	1	1	1	1	0	0
Orthonama obstipata	1	1	1	1	1	1	1	0	1	1	0	1	1	1	0	0	0
Thaumetopoea pityocampa	0	0	1	0	0	0	0	0	0	0	0	0	0	0	0	0	0
Caenis luctuosa	0	0	0	0	0	0	0	0	0	0	0	0	0	0	0	0	1
Peridroma saucia	1	1	1	1	1	1	1	1	1	1	1	1	1	1	1	1	1
Ephoron virgo	0	0	0	0	0	0	0	0	0	0	0	0	0	0	0	0	1
Choroterpes picteti	0	0	0	0	0	0	0	0	0	0	0	0	0	0	0	0	1
Limonia nubeculosa	0	0	0	0	0	0	0	0	0	0	0	0	0	0	0	0	1
Palpita vitrealis	0	0	0	0	0	0	0	0	0	0	0	0	1	0	0	0	0
Cadra figulilella	0	0	0	0	0	0	0	0	1	1	1	0	1	1	0	0	0
Culex pipiens	1	0	0	0	0	0	0	0	1	1	0	0	0	0	0	1	1
Nomophila noctuella	0	0	0	0	0	0	0	0	1	0	0	1	0	0	1	0	0
Cydia fagiglandana	0	0	0	0	1	1	1	0	0	0	0	0	0	0	0	0	0
Lamoria anella	0	1	1	1	1	1	1	1	1	0	0	0	0	0	1	0	0

## Sheet: 3b
Supplementary 3b: Habitats x sampling date table.
DayofYear	Artificial.habitats.and.Urban.areas	Beaches.and.sparsely.vegetated.areas	Conifer.woodlands	Eucaliptus.woodlands	Mixed.woodlands	Oak.woodlands	Woodland.Scrubland.transition	Scrublands	Heterogeneous.agricultural.areas	Irrigated.crops	Greenhouse.crops	Rainfed.crops	Olive.grooves	Vineyards	Grasslands	Rice.paddies	Water.bodies
131	0.0658435	0.0156054	0.018132	0.0012432	0.0101294	0.00343744	0.0492945	0.0149722	0.222608	0.12126	0.0030275	0.167146	0.00605399	0.0252364	0.0427453	0.000255615	0.233009
141	0.0464575	0.0103279	0.00697573	0.000842035	0.00458104	0.00155459	0.0222936	0.0102472	0.298251	0.1738	0.00356666	0.134954	0.00548133	0.0228493	0.0284615	0.00026955	0.229087
157	0.0208771	0.0056401	0.0141042	0.00170251	0.00970051	0.00314323	0.0450753	0.0207188	0.170736	0.103253	0.00142717	0.0744838	0.0188687	0.00688653	0.0139565	0.000542975	0.488885
169	0.0279431	0.0103105	0.017019	0.00205435	0.0125336	0.0037928	0.0543905	0.0246646	0.162392	0.0880119	0.0020759	0.133758	0.0541079	0.0101377	0.028124	0.000253896	0.36843
188	0.0200521	0.00627147	0.0347058	0.00418931	0.0227917	0.00773444	0.110915	0.0496802	0.0813624	0.0332578	0.000928717	0.0632331	0.0019525	0.00813912	0.0145277	0.00013103	0.540127
197	0.0330206	0.0110832	0.0341604	0.00412347	0.0227687	0.00761289	0.109172	0.0455693	0.114673	0.0882785	0.00210547	0.133859	0.0912834	0.013403	0.0142699	4.63465e+09	0.274571
211	0.0201548	0.0746175	0.0324616	0.00284226	0.0168997	0.00573499	0.0822425	0.034589	0.0652203	0.0392513	0.00138607	0.0595178	0.0168213	0.00818079	0.0139777	0.000608882	0.525493
225	0.011892	0.0166408	0.0982793	0.000653075	0.00458888	0.00120573	0.0172907	0.00794763	0.134042	0.0565423	0.00145342	0.0559648	0.114728	0.00816405	0.0205173	9.06362e+08	0.449999
239	0.00931813	0.0111246	0.20227	0.000684784	0.0057631	0.00188449	0.0270245	0.00833352	0.150958	0.0572185	0.00176592	0.0290991	0.00258793	0.010788	0.0164513	5.40177e+09	0.464674
253	0.0391973	0.0140536	0.0750475	0.00112238	0.0101758	0.00340999	0.0489008	0.0136589	0.174878	0.117519	0.0037761	0.161698	0.00388731	0.0162045	0.0329288	0.000107064	0.283435
267	0.0397807	0.0113201	0.00676264	0.000816313	0.00711082	0.00221625	0.0317821	0.00993417	0.208164	0.159118	0.00491905	0.280079	0.00385567	0.0160726	0.0422878	0.000114258	0.175667
281	0.0349628	0.0156173	0.00594162	0.000717208	0.015781	0.00432869	0.0620754	0.0087281	0.189225	0.117844	0.00248376	0.179211	0.0417201	0.0135834	0.0395149	8.85678e+09	0.268178
295	0.0545695	0.0170921	0.00868649	0.00104854	0.00949686	0.00258587	0.0370826	0.0127603	0.234948	0.133518	0.00313479	0.201531	0.00507753	0.021166	0.0475388	0.000171055	0.209592
309	0.0422636	0.0139299	0.00693069	0.000836598	0.0160019	0.0048781	0.0699542	0.010181	0.182074	0.0974551	0.00213049	0.138845	0.00409539	0.0170719	0.0365589	0.000138853	0.356654
